# Supplementary material for: Zebrafish xenografts as a fast screening platform for bevacizumab cancer therapy
Source: Commun Biol. 2020 Jun 10;3:299. doi: 10.1038/s42003-020-1015-0 (PMC7286887; doi:10.1038/s42003-020-1015-0)
Supplement: Supplementary file 6 — Supplementary Data 1 [file 42003_2020_1015_MOESM6_ESM.xlsx]

## Sheet: Figure 1
	% Activated Caspase3							% Mitotic Figures							Tumor Size							% Vessel Density							% Metastatic Potential
	Hs578T	MDA-MB-468	HCT116	SW620	HT29			Hs578T	MDA-MB-468	HCT116	SW620	HT29			Hs578T	MDA-MB-468	HCT166	SW620	HT29			Hs578T	MDA-MB-468	HCT116	SW620	HT29			Hs578T	MDA-MB-468	HCT166	SW620	HT29
	13.3333	10.7143	1.99753	5.72727	12.5			0.833333	0.714286	1.7201	1.24675	1.10294			120	140	1802.2	2566.7	217.8			19.0062	5.67	5.15	5.95	12.9831		CHT	6	37	41	66	36
	34.3125	3.26269	1.65559	5.57364	8.45287			0.5625	0.501952	1.44196	0.214371	1.22951			177.8	398.4	1872.4	2798.9	650.7			30.4447	11.86	4.32286	6.95545	11.93		NO CHT	157	50	72	237	62
	39.604	16.1765	1.30213	5.12975	5.11364			0.495049	1.47059	1.8766	1.41798	1.06534			202	136	2611.1	2397.8	469.3			29.8407	9.07	4.6	7.63273	15.6
	59.7115	4.83871	1.1889	5.40636	7.3052			0	1.07527	0.810616	0.7553	0			231.1	186	1850.4	2515.6	205.3			31.3635	4.94	3.95	8.37	12.487
	24.2898	7.62712	1.20027	5.12699	7.74456			0	2.66949	1.45032	1.45977	0.815217			312.9	262.2	1999.6	2808.7	245.3			30.6446	7.61	3.72	6.75634	17.91
	43.985	2.32558	1.85491	5.77679	3.30189			0	0	0.964551	1.10034	1.65094			295.6	86	2695.6	2544.7	424			38.36	4.73	4.21538	4.91364	8.909
	30.7426	10	0.966258	5.07932	7.94491			0.445545	0	1.56442	1.06391	0.95339			224.4	80	2173.3	2913.8	314.7			7,7097*	3.38	5.77	5.62	18.436
	51.5661	9.14062	1.29516	6.35149	4.65329			0.343774	2.10938	1.07185	1.19517	0			290.9	142.2	2239.1	2928.4	365.3			33.1156	9.92	5.85	4.335	14.694
	41.7526	9.55598	1.30553	4.87081	6.56377			0	0	1.50952	1.13129	1.06852			237.1	115.1	2451.1	3182.2	655.1			28.6442	5.13	3.134	2.70909	14.324
	34.188	12.931	1.81917	4.0824	7.40741			0	0	1.24236	0.935551	0.462963			234	77.3	2253.8	2351.6	432			26.3582	3.34	5.31	8.65	25.089
	25.4843	9.69231	1.7618	3.74411	12.8788			0.33532	1.38461	1.79704	1.83674	1.13636			298.2	72.2	2838	1415.6	264			27.3841	5.8	4.40667	5.44	12.912
	37.1951	5.84416	1.36364	5.8384	2.75424			0.609756	0	2.06612	1.89245	0.423729			328	154	2420	2483.6	472				6.51	3.29273	7.92	14.268
	59.633	9.64912	1.6025	5.03182	6.34796			0	0	1.51588	0.940909	0.705329			218	114	2308.9	2444.4	425.3				6.65	4.23667	6.67818	11.111
	23.1061		1.77866	7.48673	8.02139			0		1.81818	1.07522	2.00535			264		2530	2511.1	498.7							13.816
	49.2		1.6866		10.7655			0		1.32775		0.956938			166.7		2786.7		418							16.169
	34							0.5							200
	36.5854							0							164
	33.5106							0							208.9
																						41.0857	9.83	4.23667	6.4399	10.0485
	50.6944	5.66929	1.40292	7.86445	6.75545			0	2.65748	1.29069	1.2468	1.96126			144	1128.9	1782	1042.7	917.8			19.2768	11.11	4.23583	6.5659	22.6659
	45.283	11.8076	1.63093	10.0671	3.70968			0	1.96793	1.67623	0.440436	0.967742			106	762.2	2207.3	1589.3	620			41.5652	7.53	5.84273	4.9044	10.6271
	40.4545	14.17	1.48445	9.7973	7.65			1.36364	0.404858	1.35721	1.01351	0.45			220	494	2357.8	1184	666.7			31.1162	5.53231	7.57	5.5756	29,1111*
	53.2095	6.2165	1.04417	6.7292	7.96651			0	1.39175	1.3798	0.67292	0.538278			65.8	1077.8	2681.6	1634.7	928.9			39.0603	5.3	4.93	6.156	15.5803
	33.9894	3.73031	1.00717	5.71429	13.2632			0.478723	1.49212	0.94793	0.803571	1.26316			208.9	804.2	3375.8	1120	633.3			35.9548	9.25	4.57273	6.5994	12.1484
	35.8929	7.90909	1.6377	6.66322	7.75064			0	0.136364	1.10294	0.619835	1.96658			186.7	733.3	2992	1290.7	864.4			22.6281	10.33	5.92091	7.0036	12.8023
	42.9825	11.4451	1.81922	8.48416	14.0854			0	0	1.16617	0.848416	1.09756			114	384.4	2143.8	1178.7	546.7			23.9344	8.26	5.29	2.9016	17.0793
	45	8.7931	2.34545	9.86136	7.94725			0	0.905172	0.763636	0.805009	1.13532			160	773.3	1833.3	1490.7	968.9			32.9765	8.56	4.13	6.8136	9.9619
	47.093	6.08696	1.11982	11.9081	15.5			0	1.08696	1.16129	0.854647	0.5			76.4	920	2411.1	1755.1	600			47.8939		5.05	2.282	14.1388
	26.087	9.10714	2.59117	10.8173	7.40506			0	1.07143	1.76671	0.540865	0.712025			122.7	186.7	2547.1	1109.3	702.2			33.9653		3.51		16.6983
	48.4914	11.4545	1.53487	6.44531	7.91789			0	0	1.37825	1.07422	1.58358			51.6	672.2	3192.4	1024	757.8			28.7676				15.8345
	33.3333	11.4062	1.99183	6.83333	10.1653			0	0.46875	1.37896	0.666667	0.991736			180	640	2610.7	1800	806.7			35.7307
	40.625	5.51282	1.79899		4.59184			0	1.53846	1.47517		0.918367			128	780	2779.3		326.7			38.4312
		8.99235							0.382653							522.7						41.7788
		6.42857							0.428571							466.7
		8.05369							1.4094							993.3
		6.4085							0.438939							1139.1
	24.6807	32.09						0.338092	0.629371						591.6	158.9
	27.1023	14.1542						0.255682	0.345224						391.1	579.3
	19.5007	6.45833						0.635893	0.208333						471.8	480
	18.8971	11.8868						0.415321	0.424528						481.6	706.7
	36.4794	4.93041						0	0.799526						383.8	750.4
	23.0114	12.6						0.255682	0						391.1	555.6
	22.2418	8.90762						0.397176	0						503.6	303.1
	24.8193	17.0139						0.171168	0.347222						584.2	288
	13.7138	10.7784						0	0.244965						430.2	408.2
	16.0472	11.8118						0	0.864277						442.4	347.1
	23.8058	7.5						0	0.446429						432.7	1120
	13.3982	6.06142						0.178642	0.161638						559.8	1237.3
	25.2467							0.233766							427.8
	22.2078							0							342.2
	22.7083							0							480

## Sheet: Figure 2
	% Mitotic Figures												% Activated Caspase 3 (normalized)												Tumor Size (normalized)
	Hs578T		MDA-MB-468		HCT116		SW620		HT29				Hs578T		MDA-MB-468		HCT116		SW620		HT29				Hs578T		MDA-MB-468		HCT116		SW620		HT29
	Control	Bevacizumab	Control	Bevacizumab	Control	Bevacizumab	Control	Bevacizumab	Control	Bevacizumab			Control	Bevacizumab	Control	Bevacizumab	Control	Bevacizumab	Control	Bevacizumab	Control	Bevacizumab			Control	Bevacizumab	Control	Bevacizumab	Control	Bevacizumab	Control	Bevacizumab	Control	Bevacizumab
	0.833333	0	0.714286	0	1.7201	0.998521	1.24675	1.24487	1.37755	1.42046			0.357079	2.11428	1.24585	0.65407	1.31417	1.00728	1.06653	0.927279	1.98859	0.410105			0.517554	0.163892	0.926907	0.706215	0.776101	0.64691	1.00197	0.909404	0.539268	0.871632
	0.5625	0	0.501952	0	1.44196	1.40187	0.214371	0.893744	1.22951	0			0.918921	0.813862	0.379382	0.682508	1.0892	0.737826	1.03792	1.13477	1.08913	0.671081			0.766746	1.10699	2.63801	0.676789	0.806341	0.614373	1.09262	0.960933	1.6112	0.72636
	0.495049	0	1.47059	0	1.8766	1.33916	1.41798	0.94697	1.06534	0.490196			1.06063	1.9298	1.88098	0.830565	0.856663	0.682083	0.955261	0.924045	0.671081	0.546807			0.871215	0.29328	0.900424	0.278072	1.12444	0.996873	0.936036	1.03059	1.16218	1.0103
	0	0	1.07527	2.95728	0.810616	1.05727	0.7553	1.65488	0	0.669643			1.59913	1.02437	0.562641	1.37548	0.782173	0.912938	1.00677	1.22083	0.958687	0.878796			0.99677	0.766746	1.23146	1.34328	0.796867	0.651695	0.982014	0.613325	0.508452	0.369783
	0	0	2.66949	0	1.45032	1.35135	1.45977	1.44249	0.815217	0			0.650503	2.06007	0.886874	0.821641	0.789649	1.15576	0.954746	0.881076	1.01635	1.13338			1.34947	0.112137	1.73611	1.78025	0.861079	0.63734	1.09644	0.676566	0.607501	1.08954
	0	0.412844	0	1.40625	0.964551	1.51668	1.10034	0.876923	1.65094	1.82834			1.17796	0.961902	0.270416	2.61628	1.22033	1.03108	1.07575	0.747744	0.433318	0.569856			1.27472	1.04469	0.569386	0.47081	1.1608	0.851797	0.993378	0.845816	1.04992	1.08349
	0.445545	0	0	0.435203	1.56442	1.1971	1.06391	0.848904	0.95339	0.585938			0.823315	1.71807	1.16279	1.66996	0.635696	1.36034	0.945869	1.00119	1.04264	1.80703			0.968017	0.927763	0.529661	1.5213	0.935914	0.791412	1.13747	0.965705	0.779187	0.845219
	0.343774	0	2.10938	0	1.07185	1.02792	1.19517	0.833984	0	0.969828			1.38099	2.08722	1.06286	1.75884	0.852077	1.05196	1.18277	0.882782	0.610667	1.23032			1.25459	0.636399	0.94162	0.175082	0.96424	0.75409	1.1432	0.889364	0.904649	0.76598
	0	0	0	2.00535	1.50952	1.37755	1.13129	0.896835	1.06852	1.68224			1.11817	1.4301	1.11116	0.512996	0.858902	1.05733	0.907041	1.13959	0.861387	0.883067			1.02265	0.718825	0.762123	1.65078	1.05553	0.750263	1.24226	0.73998	1.6222	0.588792
	0	0	0	2.27273	1.24236	1.25498	0.935551	1.08062	0.462963	1.38889			0.915587	1.44556	1.50361	0.792812	1.19682	1.80855	0.760224	1.49487	0.972101	1.40607			1.00923	0.759079	0.512006	1.74788	0.970557	0.720597	0.917992	0.758632	1.06973	1.24802
	0.33532	0	1.38461	1.10294	1.79704	1.88285	1.83674	1.06061	1.13636	1.31579			0.682495	1.96343	1.12701	1.73136	1.15908	1.35132	0.697228	1.64588	1.69013	1.43897			1.28622	0.853005	0.478166	1.20057	1.22214	0.75476	0.5526	0.772945	0.653724	1.12916
	0.609756	0	0	0	2.06612	1.47254	1.89245	0.755424	0.423729	0			0.99612	1.91727	0.679553	1.49502	0.897129	1.69536	1.08723	1.75302	0.361449	1.73691			1.41465	0.716908	1.0196	1.13289	1.04214	0.935819	0.969522	0.671794	1.16878	0.561278
	0	0	0	0	1.51588	1.7696	0.940909	2.15784	0.705329	0.650289			1.59703	1.13139	1.12199	0.726744	1.05428	0.856039	0.937024	0.845523	0.833066	1.33699			0.940223	1.61304	0.754767	0.635593	0.994289	0.827394	0.954253	0.868371	1.05322	1.14237
	0	0.818182			1.81818	1.09766	1.07522	2.19582	2.00535	0.474684			0.618802	1.57764			1.17017	1.22209	1.39418	1.08449	1.05268	1.89998			1.13862	1.05428			1.08951	1.02003	0.980279	0.817795	1.23481	1.04332
	0	0			1.32775			1.26923	0.956938	0.228658			1.31762	1.29618			1.10961			0.93468	1.4128	1.05027			0.718825	0.748536			1.20004			0.676652	1.03506	1.08294
	0.5	0.661765											0.910552	1.52415											0.86259	0.651734
	0	0											0.97979	1.29441											0.707323	0.517554
	0	0											0.897446	2.33303											0.900927	0.747578
		0.652174												2.06097												0.661319
		0												1.75147												0.718825
	0	0	2.65748	0.357143	1.29069	1.35	1.2468	0.786713	1.96126	0.786713			1.21337	1.9313	0.673312	1.3149	0.850253	1.09091	0.932912	1.04211	0.765602	0.99561			1.06124	0.474939	1.53789	0.762891	0.70383	0.965474	0.771437	0.564274	1.27742	1.06153
	0	0	1.96793	0.391304	1.67623	1.70454	0.440436	0.526932	0.967742	0.526932			1.08384	1.48168	1.40233	0.743571	0.988441	0.974026	1.1942	0.823006	0.420422	0.786284			0.781192	0.619058	1.03838	0.696289	0.871823	0.810998	1.1759	0.842465	0.862955	1.58487
	1.36364	0	0.404858	0.534654	1.35721	1.25	1.01351	0.502232	0.45	0.502232			0.968275	1.09115	1.6829	0.687895	0.899666	0.937951	1.16219	0.814216	0.866983	0.777887			1.62134	1.50343	0.672979	1.52881	0.931243	0.663544	0.876005	0.883897	0.927909	1.66281
	0	1.25	1.39175	0.60241	1.3798	1.74033	0.67292	0.488599	0.538278	0.488599			1.27356	1.25658	0.738301	0.786996	0.63283	1.01708	0.798244	0.767965	0.902853	0.733699			0.484765	0.589579	1.46826	0.226143	1.05913	0.635457	1.20944	0.605706	1.29289	1.13947
	0.478723	1.40625	1.49212	1.01638	0.94793	1.03024	0.803571	0.315126	1.26316	0.315126			0.813532	1.68292	0.44303	0.301774	0.610409	1.4569	0.677851	1.08406	1.50313	1.03569			1.53946	0.52407	1.0956	0.536143	1.33332	0.920096	0.828654	0.46957	0.881513	0.883369
	0	0	0.136364	0.502513	1.10294	1.40909	0.619835	1.1615	1.96658	1.1615			0.859092	1.62978	0.939322	1.43234	0.992546	1.12948	0.790418	1.08258	0.878389	1.03427			1.37569	0.248933	0.999024	0.542197	1.18174	0.868926	0.954925	0.445895	1.20319	0.838829
	0	0	0	1.18343	1.16617	0.690033	0.848416	0.643777	1.09756	0.643777			1.02878	2.06711	1.35927	0.544632	1.10256	0.567559	1.00642	0.744582	1.59631	0.711359			0.84015	0.162134	0.523731	0.920918	0.84672	0.801343	0.872059	0.459705	0.760885	0.864811
	0	0	0.905172	0.209205	0.763636	1.84722	0.805009	0.400356	1.13532	0.400356			1.07707	1.11717	1.04431	1.31685	1.42149	1.72025	1.16979	0.728208	0.90067	0.695716			1.17916	0.615783	1.05352	0.651182	0.724105	0.87665	1.1029	0.554409	1.34856	1.04297
	0	0	1.08696	1.2406	1.16129	1.00559	0.854647	0.834879	0.5	0.834879			1.12717	1.44607	0.722916	0.669727	0.678676	0.720255	1.41258	1.50356	1.75663	1.43647			0.563376	0.353747	1.25332	1.20791	0.952308	0.864099	1.29855	0.974819	0.835118	1.83386
	0	0	1.07143	0.306123	1.76671	1.36972	0.540865	0.565327	0.712025	0.565327			0.624389	1.70846	1.08161	1.10888	1.57041	0.94082	1.28319	1.11769	0.839224	1.06782			0.904021	0.949878	0.254297	0.890039	1.00602	0.865065	0.820762	0.785248	0.977397	1.47723
	0	0	0	1.07527	1.37825	1.52043	1.07422	0.899101	1.58358	0.899101			1.16064	1.53867	1.3604	1.44731	0.930227	1.15184	0.764568	1.1732	0.897343	1.12086			0.379951	0.378313	0.915772	0.760166	1.26091	0.831273	0.757626	0.32916	1.05472	0.619224
	0	0	0.46875	0.36	1.37896	1.44717	0.666667	0.875	0.991736	0.875			0.79783	1.71426	1.35466	0.726841	1.20717	1.33649	0.810597	0.607948	1.15204	0.580822			1.32655	0.545361	0.871875	0.756836	1.03113	0.57314	1.33177	0.591896	1.12277	1.11349
	0	0	1.53846	0	1.47517	1.34128		0.831025	0.918367	0.831025			0.972355	1.31624	0.654729	1.31961	1.0903	1.58515		0.825603	0.520398	0.788766			0.943327	1.09891	1.0626	0.465908	1.09774	0.588939		0.712248	0.454675	1.3399
		0	0.382653	2.80575		0.588235								1.93873	1.06797	0.487021		1.0047								0.573202	0.712031	1.2624		0.738587
		0	0.428571	0.21327		1.38675								1.36771	0.763488	1.11448		1.40076								0.206353	0.635742	0.63877		0.512667
		1.09756	1.4094	4.13265										1.99652	0.956495	0.618062										0.671465	1.35322	0.890039
		0	0.438939	0.524781										1.55299	0.761105	0.934884										0.70422	1.55182	1.03838
	0.338092	0.397176	0.629371	0									1.10888	1.40956	2.67037	1.41134									1.28342	0.54625	0.274947	0.193808
	0.255682	0.665188	0.345224	0									1.21768	1.61366	1.17755	0.390382									0.848545	0.652319	1.0025	0.368775
	0.635893	0.300802	0.208333	0.22831									0.876146	1.74319	0.537299	1.44356									1.02356	0.721263	0.830608	0.75793
	0.415321	0	0.424528	0									0.849026	1.91079	0.988918	0.882368									1.04477	0.703906	1.22284	0.685252
	0	0.552147	0.799526	0.189076									1.63898	1.52547	0.410184	0.699989									0.832634	0.785868	1.29859	1.83041
	0.255682	0.312283	0	0.245902									1.03388	1.31872	1.04825	0.276179									0.848545	0.694746	0.961352	1.40742
	0.397176	0	0	0.688775									0.999302	1.65168	0.741067	1.10785									1.0925	0.837938	0.524513	0.7537
	0.171168	0	0.347222	0.624566									1.11511	2.25413	1.41546	0.506616									1.26751	0.544804	0.498365	1.10825
	0	0	0.244965	0.517241									0.616148	2.09127	0.896709	0.903666									0.933399	0.615195	0.706401	0.669101
	0	0	0.864277	0									0.720984	2.79157	0.982677	0.760729									0.959916	0.418969	0.600653	0.889443
	0	0	0.446429	0.632911									1.06957	2.48615	0.62396	1.60597									0.938702	0.776225	1.93809	0.546817
	0.178642		0.161638	0.814111									0.601966		0.504278	1.18527									1.21448		2.14112	0.85022
	0.233766			0.38961									1.13431			1.13447									0.928095			0.888289
	0												0.997772												0.742476
	0												0.668737												1.0414

## Sheet: Figure 3
	% Vessel Density												% Vessel Infiltration						Branching Points				Average Lenght				% Functional Vessels
	Hs578T		MDA-MB-468		HCT116		SW620		HT29				Hs578T		HT-29				Hs578T				Hs578T				Hs578T
	Control	Bevacizumab	Control	Bevacizumab	Control	Bevacizumab	Control	Bevacizumab	Control	Bevacizumab			Control	Bevacizumab	Control	Bevacizumab			Control	Bevacizumab			Control	Bevacizumab			Control	Bevacizumab
	19.0062	20.0775	5.67	3.65	5.15	2.68	5.95	1.7	12.9831	12.419			20.8558	41.5734	2.1451	0			149	86			22.61	23.41		Gata+ cells inside vessels	2	12
	30.4447	34.4052	11.86	6.51	4.32286	5.65	6.95545	7.07	11.93	11.089			25.4132	3.8286	0	4.847			122	130			25.99	21.96		Gata+ cells outside vessels	37	51
	29.8407	24.7462	9.07	5.56	4.6	4.09	7.63273	6.63909	15.6	15.262			29.9142	39.9714	11.6021	18.05			300	71			21.32	29.93
	31.3635	23.1987	4.94	12.36	3.95	4.36	8.37	4.05	12.487	17.052			39.6685	46.7039	6.1227	10.514			286	40			23.01	19.7
	30.6446	26.3604	7.61	9.87	3.72	3.816	6.75634	4.22	17.91	12.611			35.7108	2.5805	10.354	6.9654			186	26			18.71	24.74
	38.36	13.1066	4.73	9.33	4.21538	4.20364	4.91364	6.49818	8.909	17.692			9.2682	0.02105	5.2341	9.093			70	128			28.56	18.73
	7,7097*	34.1742	3.38	7.94	5.77	6.64	5.62	8.345	18.436	19.319			0*	25.5264	0	11.879			187	40			20.03	23.4
	33.1156	30.3575	9.92	6.7	5.85	4.56	4.335	4.70545	14.694	14.966			18.9324	23.552	8.828	8.288			111	162			22.09	25.61
	28.6442	26.7345	5.13	5.38	3.134	3.53364	2.70909	2.94	14.324	10.404			30.5556	29.5382	5.488	2.075			177	117			19.49	15.73
	26.3582	22.9118	3.34	11.19	5.31	6.26	8.65	4.5	25.089	9.364			19.2318	3.1074	13.219	2.136			198	94			21.36	20.8
	27.3841	17.7458	5.8	6.09	4.40667		5.44	6.60083	12.912	10.366			21.4218	5.4358	4.838	0				164				22.37
		16.6038	6.51	6.28	3.29273		7.92	5.93	14.268	11.62				2.3443	0	0
			6.65	6.89	4.23667		6.67818	5.85	11.111	9.311					0	0
				5.34					13.816	9.055					0	0
									16.169						0
	41.0857	35.5027	9.83	11.47	4.23667	2.80818	6.4399	4.44702	12.0808	10.0485			13.134	22.4325	1.9528	0			341	217			25.19	22.88
	19.2768	30.024	11.11	7.09	4.23583	6.61	6.5659	4.5881	15.8853	22.6659			24.717	41.7158	14.3843	18.5553			289	203			24.4	27.52
	41.5652	27.1188	7.53	7.59	5.84273	5.26909	4.9044	4.9053	16.0708	10.6271			51.4838	28.8852	9.2461	0.1767			267	205			23.35	26.02
	31.1162	31.304	5.53231	9.45	7.57	5.21	5.5756		21.1765	29,1111*			24.3346	3.6138	9.0428	12,4156*			162	297			29.86	25.77
	39.0603	35.3974	5.3	3.4	4.93	5.41333	6.156		13.2431	15.5803			53.1592	34.3485	11.3141	3.6155			421	355			22.46	23.78
	35.9548	22.4418	9.25	4.92545	4.57273	5.3	6.5994		12.9203	12.1484			28.1983	33.0054	3.244	0			238	245			25.38	27.28
	22.6281	19.7516	10.33	4.24364	5.92091	5.04	7.0036		12.1151	12.8023			17.4522	0.3917	15.7555	4.4625			270	247			25.39	22.71
	23.9344	24.6515	8.26	7.22555	5.29	3.51	2.9016		24.4981	17.0793			13.7136	11.3195	6.4675	4.9808			305	216			21.22	26.66
	32.9765	27.3486	8.56	8.90182	4.13	5.08	6.8136		14.8383	9.9619			2.1386	10.4824	3.4696	0			151	171			26.35	32.07
	47.8939	17.6111			5.05	2.94091	2.282		13.1361	14.1388			55.1684	0.8858	0	10.2286			335	86			25.31	25.15
	33.9653	31.3327			3.51	3.72909			12.5626	16.6983			22.3592	11.1684	11.3064	8.7985			249				25.16
	28.7676	32.5864				3.03			18.9328	15.8345			12.4607	8.1368	4.4012	11.6135			266				24.61
	35.7307					5.14			10.0428				21.123		0				191				23.81
	38.4312					8.23							60.7406						252				20.9
	41.7788												6.3781%

## Sheet: Figure 4
	% Metastatic Potential
	Hs578T		MDA-MB-468		HCT116		SW620		HT29
	Control	Bevacizumab	Control	Bevacizumab	Control	Bevacizumab	Control	Bevacizumab	Control	Bevacizumab
CHT	6	21	37	17	41	30	66	87	36	43
NO CHT	157	145	50	69	72	50	237	193	62	80
	% Xenografts with metastasis in two or more sites
	Hs578T		MDA-MB-468		HCT116		SW620		HT29
	Control	Bevacizumab	Control	Bevacizumab	Control	Bevacizumab	Control	Bevacizumab	Control	Bevacizumab
CHT	1	0	38	18	8	1	6	9	24	15
NO CHT	79	97	49	59	34	37	68	82	30	59

## Sheet: Figure 5
		% Metastatic Potential
		MDA-MB-468		SW620
		Control		Bevacizumab
NO CIRC	CHT	21	7	2	0
	NO CHT	88	82	64	67
CIRC	CHT	36	27	5	17
	NO CHT	52	43	23	24

## Sheet: Figure 6
	% Activated Caspase3
	zPDX#1		zPDX#2		zPDX#3		zPDX#4		zPDX#5		zPDX#6
	Control	Bevacizumab	Control	Bevacizumab	Control	Bevacizumab	Control	Bevacizumab	Control	Bevacizumab	Control	Bevacizumab
	8.46561	3.97059	9.60591	20.6024	4.06404	6.61765	15.9184	37.5593	21.4286	28.4091	29.0625	19.8529
	13.2015	12.7841	22.5	12.7032	6.33117	17.1163	20.9159	15.2027	8.80626	70	15.3992	18.7912
	17.7686	4.83871	15.8824	21.7391	11.6379	20.4546	15.6977	39.3586	37.0253	33.6578	16.2651	29.4444
	13.0534				4.59184	30.0514		26.6667	13.3423	40	48.7013	5.93407
	22.4719				6.21711	19.6721		16.4871	25.1786	39.9038	21.0407	25.4237
	12.1294								24.4068		34.3511	29
									24		24.3377
	Tumor Size
	zPDX#1		zPDX#2		zPDX#3		zPDX#4		zPDX#5		zPDX#6
	Control	Bevacizumab	Control	Bevacizumab	Control	Bevacizumab	Control	Bevacizumab	Control	Bevacizumab	Control	Bevacizumab
	378	75.6	270.7	92.2	541.3	211.6	326.7	561.8	410.7	176	213.3	90.7
	174.2	156.4	35.6	259.8	410.7	502.4	325.1	263.1	227.1	140	409.1	101.1
	242	103.3	151.1	92	360.9	146.7	114.7	457.3	105.3	216.9	332	180
	291.1				239.6	389.3		300	412.2	80	102.7	101.1
	178				337.8	244		412.4	186.7	208	294.7	78.7
	82.4								393.3		203.8	300
									150		201.3
	% Metastatic Potential
	zPDX#1		zPDX#2		zPDX#3		zPDX#4		zPDX#5		zPDX#6
	Control	Bevacizumab	Control	Bevacizumab	Control	Bevacizumab	Control	Bevacizumab	Control	Bevacizumab	Control	Bevacizumab
CHT	1	5	3	0	1	9	2	0	20	2	18	13
NO CHT	9	6	4	7	7	18	8	10	42	17	11	22

## Sheet: Figure 7
	% Activated Caspase3 (normalized)
	zPDX#7		zPDX#8
	Control	Bevacizumab	Control	Bevacizumab
	1.23065	1.80438	1.28193	0.616202
	2.02747	0.698827	0.920966	0.96907
	0.785242	0.299994	1.51175	0.469728
	0.598913	0.849606	0.942258	0.7999
	0.94061	1.95138	1.41835	0.993227
	1.13075	0.375842	0.445895	0.616202
	0.0906048	0.448709	0.602858	0.563385
	0.9153	0.288272	0.875995	0.497104
	1.55284	0.517742		0.564086
	0.602448	2.54673		1.36213
	0.903695	3.71956		0.499364
	1.22149	1.54341
	% Metastatic Potential
	zPDX#7		zPDX#8
	Control	Bevacizumab	Control	Bevacizumab
CHT	3	7	2	10
NO CHT	30	47	23	31
