# Supplementary material for: Zebrafish xenografts as a fast screening platform for bevacizumab cancer therapy
Source: Commun Biol. 2020 Jun 10;3:299. doi: 10.1038/s42003-020-1015-0 (PMC7286887; doi:10.1038/s42003-020-1015-0)
Supplement: Supplementary file 7 — Supplementary Data 2 [file 42003_2020_1015_MOESM7_ESM.xlsx]

## Sheet: Figure 1
	% Activated Caspase3							% Mitotic Figures							Tumor Size							% Vessel Density							% Metastatic Potential
	Hs578T	MDA-MB-468	HCT116	SW620	HT29			Hs578T	MDA-MB-468	HCT116	SW620	HT29			Hs578T	MDA-MB-468	HCT166	SW620	HT29			Hs578T	MDA-MB-468	HCT116	SW620	HT29			table for statistical test - Fisher's Exact test
Hs578T 161103	13.3333	10.7143	1.99753	5.72727	12.5		Hs578T 161103	0.833333	0.714286	1.7201	1.24675	1.10294		Hs578T 161103	120	140	1802.2	2566.7	217.8		Hs578T 171116	19.0062	5.67	5.15	5.95	12.9831
MDA-MB-468 161110	34.3125	3.26269	1.65559	5.57364	8.45287		MDA-MB-468 161110	0.5625	0.501952	1.44196	0.214371	1.22951		MDA-MB-468 161110	177.8	398.4	1872.4	2798.9	650.7		MDA-MB-468 180129	30.4447	11.86	4.32286	6.95545	11.93			Hs578T	MDA-MB-468	HCT166	SW620	HT29
HCT116 180212	39.604	16.1765	1.30213	5.12975	5.11364		HCT116 180212	0.495049	1.47059	1.8766	1.41798	1.06534		HCT116 180212	202	136	2611.1	2397.8	469.3		HCT116 180212	29.8407	9.07	4.6	7.63273	15.6		CHT	6	37	41	66	36
SW620 180315	59.7115	4.83871	1.1889	5.40636	7.3052		SW620 180315	0	1.07527	0.810616	0.7553	0		SW620 180315	231.1	186	1850.4	2515.6	205.3		SW620 180315	31.3635	4.94	3.95	8.37	12.487		NO CHT	157	50	72	237	62
HT-9 180705	24.2898	7.62712	1.20027	5.12699	7.74456		HT29 180705	0	2.66949	1.45032	1.45977	0.815217		HT29 180705	312.9	262.2	1999.6	2808.7	245.3		HT29 180705	30.6446	7.61	3.72	6.75634	17.91
	43.985	2.32558	1.85491	5.77679	3.30189			0	0	0.964551	1.10034	1.65094			295.6	86	2695.6	2544.7	424			38.36	4.73	4.21538	4.91364	8.909			table to construct the column graphs : 100 - presence | 0 - absence
	30.7426	10	0.966258	5.07932	7.94491			0.445545	0	1.56442	1.06391	0.95339			224.4	80	2173.3	2913.8	314.7			7,7097*	3.38	5.77	5.62	18.436
	51.5661	9.14062	1.29516	6.35149	4.65329			0.343774	2.10938	1.07185	1.19517	0			290.9	142.2	2239.1	2928.4	365.3			33.1156	9.92	5.85	4.335	14.694			Hs578T	MDA-MB-468	HCT166	SW620	HT29
	41.7526	9.55598	1.30553	4.87081	6.56377			0	0	1.50952	1.13129	1.06852			237.1	115.1	2451.1	3182.2	655.1			28.6442	5.13	3.134	2.70909	14.324		Hs578T 161103	0	100	100	100	100
	34.188	12.931	1.81917	4.0824	7.40741			0	0	1.24236	0.935551	0.462963			234	77.3	2253.8	2351.6	432			26.3582	3.34	5.31	8.65	25.089		MDA 161110	0	100	100	100	100
	25.4843	9.69231	1.7618	3.74411	12.8788			0.33532	1.38461	1.79704	1.83674	1.13636			298.2	72.2	2838	1415.6	264			27.3841	5.8	4.40667	5.44	12.912		HCT116 180212	0	100	100	100	100
	37.1951	5.84416	1.36364	5.8384	2.75424			0.609756	0	2.06612	1.89245	0.423729			328	154	2420	2483.6	472				6.51	3.29273	7.92	14.268		SW620 180315	0	100	100	100	100
	59.633	9.64912	1.6025	5.03182	6.34796			0	0	1.51588	0.940909	0.705329			218	114	2308.9	2444.4	425.3				6.65	4.23667	6.67818	11.111		HT29 180705	0	100	100	100	100
	23.1061		1.77866	7.48673	8.02139			0		1.81818	1.07522	2.00535			264		2530	2511.1	498.7							13.816			0	100	100	100	100
	49.2		1.6866		10.7655			0		1.32775		0.956938			166.7		2786.7		418							16.169			0	100	100	0	100
	34							0.5							200														0	100	100	0	100
	36.5854							0							164														0	100	100	0	100
	33.5106							0							208.9														0	100	100	0	100
																					Hs578T 180412	41.0857	9.83	4.23667	6.4399	10.0485			0	100	100	0	100
Hs578T 171116	50.6944	5.66929	1.40292	7.86445	6.75545		Hs578T 171116	0	2.65748	1.29069	1.2468	1.96126		Hs578T 171116	144	1128.9	1782	1042.7	917.8		MDA-MB-468 180201	19.2768	11.11	4.23583	6.5659	22.6659			0	100	100	0	100
MDA-MB-468 180129	45.283	11.8076	1.63093	10.0671	3.70968		MDA-MB-468 180129	0	1.96793	1.67623	0.440436	0.967742		MDA-MB-468 180129	106	762.2	2207.3	1589.3	620		HCT116 180308	41.5652	7.53	5.84273	4.9044	10.6271			0	0	100	0	100
HCT116 180308	40.4545	14.17	1.48445	9.7973	7.65		HCT116 180308	1.36364	0.404858	1.35721	1.01351	0.45		HCT116 180308	220	494	2357.8	1184	666.7		SW620 180625	31.1162	5.53231	7.57	5.5756	29,1111*			0	0	100	0	100
SW620 180625	53.2095	6.2165	1.04417	6.7292	7.96651		SW620 180625	0	1.39175	1.3798	0.67292	0.538278		SW620 180625	65.8	1077.8	2681.6	1634.7	928.9		HT29 191014	39.0603	5.3	4.93	6.156	15.5803			0	0	100	0	100
HT29 191014	33.9894	3.73031	1.00717	5.71429	13.2632		HT29 191014	0.478723	1.49212	0.94793	0.803571	1.26316		HT29 191014	208.9	804.2	3375.8	1120	633.3			35.9548	9.25	4.57273	6.5994	12.1484			0	0	100	0	100
	35.8929	7.90909	1.6377	6.66322	7.75064			0	0.136364	1.10294	0.619835	1.96658			186.7	733.3	2992	1290.7	864.4			22.6281	10.33	5.92091	7.0036	12.8023			0	0	0	0	100
	42.9825	11.4451	1.81922	8.48416	14.0854			0	0	1.16617	0.848416	1.09756			114	384.4	2143.8	1178.7	546.7			23.9344	8.26	5.29	2.9016	17.0793			0	0	0	0	100
	45	8.7931	2.34545	9.86136	7.94725			0	0.905172	0.763636	0.805009	1.13532			160	773.3	1833.3	1490.7	968.9			32.9765	8.56	4.13	6.8136	9.9619			0	0	0	0	100
	47.093	6.08696	1.11982	11.9081	15.5			0	1.08696	1.16129	0.854647	0.5			76.4	920	2411.1	1755.1	600			47.8939		5.05	2.282	14.1388			0	0	0	0	0
	26.087	9.10714	2.59117	10.8173	7.40506			0	1.07143	1.76671	0.540865	0.712025			122.7	186.7	2547.1	1109.3	702.2			33.9653		3.51		16.6983			0	0	0	0	0
	48.4914	11.4545	1.53487	6.44531	7.91789			0	0	1.37825	1.07422	1.58358			51.6	672.2	3192.4	1024	757.8			28.7676				15.8345			0	0	0	0	0
	33.3333	11.4062	1.99183	6.83333	10.1653			0	0.46875	1.37896	0.666667	0.991736			180	640	2610.7	1800	806.7			35.7307								0	0	0	0
	40.625	5.51282	1.79899		4.59184			0	1.53846	1.47517		0.918367			128	780	2779.3		326.7			38.4312								0	0	0	0
		8.99235							0.382653							522.7						41.7788									0	0	0
		6.42857							0.428571							466.7															0	0	0
		8.05369							1.4094							993.3															0	0	0
		6.4085							0.438939							1139.1															0	0	0
																															0	0	0
Hs578T 180412	24.6807	32.09					Hs578T 180412	0.338092	0.629371					Hs578T 180412	591.6	158.9															0	0	0
MDA-MB-468 180201	27.1023	14.1542					MDA-MB-468 180201	0.255682	0.345224					MDA-MB-468 180201	391.1	579.3															0	0	0
	19.5007	6.45833						0.635893	0.208333						471.8	480															0	0	0
	18.8971	11.8868						0.415321	0.424528						481.6	706.7															0	0	0
	36.4794	4.93041						0	0.799526						383.8	750.4															0	0	0
	23.0114	12.6						0.255682	0						391.1	555.6															0	0	0
	22.2418	8.90762						0.397176	0						503.6	303.1															0	0	0
	24.8193	17.0139						0.171168	0.347222						584.2	288															0	0	0
	13.7138	10.7784						0	0.244965						430.2	408.2															0	0	0
	16.0472	11.8118						0	0.864277						442.4	347.1															0	0	0
	23.8058	7.5						0	0.446429						432.7	1120															0	0	0
	13.3982	6.06142						0.178642	0.161638						559.8	1237.3															0	0	0
	25.2467							0.233766							427.8																0	0	0
	22.2078							0							342.2																0	0	0
	22.7083							0							480																0	0	0
																															0	0	0
																															0	0	0
																															0	0	0
																															0	0	0
																															0	0	0
																															0	0	0
																															0	0	0
																															0	0	0
																															0	0	0
																															0	0	0
																															0		0
																															0		0
																															0		0
																															0
																															0
																															0
																															0
																															0
																															0
																															0
																															0
																															0
																															0
																															0
																															0
																															0
																															0
																												Hs578T 171116	0	100	100	100	100
																												MDA-MB-468 180129	0	100	100	100	100
																												HCT116 180308	0	100	100	100	100
																												SW620 180625	0	100	100	0	100
																												HT29 191014	0	100	100	0	100
																													0	100	100	0	100
																													0	100	100	0	100
																													0	100	100	0	100
																													0	100	100	0	100
																													0	100	100	0	100
																													0	100	100	0	100
																													0	100	100	0	100
																													0	100	0	0	100
																													0	100	0	0	100
																													0	0	0	0	100
																													0	0	0	0	100
																													0	0	0	0	100
																														0	0	0	0
																														0	0	0	0
																														0	0	0	0
																														0	0	0	0
																														0	0	0	0
																														0	0	0	0
																														0	0	0	0
																														0	0	0	0
																														0	0	0	0
																														0	0	0	0
																														0	0	0	0
																														0	0	0	0
																														0	0	0	0
																														0	0	0	0
																														0	0	0	0
																														0	0	0	0
																														0	0	0	0
																														0	0	0	0
																															0	0	0
																															0	0	0
																															0	0	0
																															0	0	0
																															0	0	0
																															0	0	0
																															0	0
																																0
																																0
																												HS578T 180412	0	100		100
																												MDA-MB-468 180201	0	100		100
																												SW620 180628	0	100		100
																													0	100		100
																													0	100		0
																													0	100		0
																													0	100		0
																													0	100		0
																													0	100		0
																													0	100		0
																													0	100		0
																													0	0		0
																													0	0		0
																													0	0		0
																													0	0		0
																													0	0		0
																													0	0		0
																													0	0		0
																														0		0
																														0		0
																														0		0
																														0		0
																														0		0
																														0		0
																														0		0
																														0		0
																														0		0
																														0		0
																																0
																																0
																																0
																																0
																																0
																																0
																																0
																																0
																																0
																																0
																																0
																																0
																																0
																																0
																																0
																																0
																																0
																																0
																																0
																																0
																												Hs578T 170323	100			100
																												SW620 190128	100			100
																													0			100
																													0			100
																													0			100
																													0			100
																													0			100
																													0			100
																													0			100
																													0			0
																													0			0
																													0			0
																													0			0
																													0			0
																													0			0
																													0			0
																													0			0
																													0			0
																													0			0
																													0			0
																													0			0
																													0			0
																													0			0
																																0
																																0
																																0
																																0
																																0
																																0
																																0
																																0
																																0
																																0
																																0
																												Hs578T 190328	100			100
																												SW620 190207	100			100
																													100			100
																													100			100
																													0			100
																													0			100
																													0			100
																													0			100
																													0			100
																													0			100
																													0			100
																													0			100
																													0			100
																													0			100
																													0			100
																													0			100
																													0			100
																													0			100
																													0			100
																													0			100
																													0			100
																													0			100
																													0			100
																													0			100
																													0			100
																													0			100
																													0			100
																													0			100
																													0			100
																													0			100
																													0			100
																													0			100
																													0			100
																													0			100
																													0			100
																													0			100
																													0			100
																													0			100
																													0			100
																													0			100
																													0			100
																													0			100
																													0			100
																													0			100
																													0			0
																													0			0
																													0			0
																													0			0
																													0			0
																													0			0
																													0			0
																													0			0
																													0			0
																													0			0
																													0			0
																													0			0
																													0			0
																													0			0
																													0			0
																													0			0
																													0			0
																													0			0
																													0			0
																													0			0
																													0			0
																													0			0
																													0			0
																													0			0
																													0			0
																													0			0
																													0			0
																													0			0
																													0			0
																													0			0
																													0			0
																													0			0
																													0			0
																													0			0
																													0			0
																													0			0
																													0			0
																													0			0
																													0			0
																																0
																																0
																																0
																																0
																																0
																																0
																																0
																																0
																																0
																																0
																																0
																																0
																																0
																																0
																																0
																																0
																																0
																																0
																																0
																																0
																																0
																																0
																																0
																																0
																																0
																																0
																																0
																																0
																																0
																																0
																																0
																																0
																																0
																																0
																																0
																																0
																																0
																																0
																																0
																																0

## Sheet: Figure 2
	% Mitotic Figures												% Activated Caspase 3 (normalized)												Tumor Size (normalized)
	Hs578T		MDA-MB-468		HCT116		SW620		HT29				Hs578T		MDA-MB-468		HCT116		SW620		HT29				Hs578T		MDA-MB-468		HCT116		SW620		HT29
	Control	Bevacizumab	Control	Bevacizumab	Control	Bevacizumab	Control	Bevacizumab	Control	Bevacizumab			Control	Bevacizumab	Control	Bevacizumab	Control	Bevacizumab	Control	Bevacizumab	Control	Bevacizumab			Control	Bevacizumab	Control	Bevacizumab	Control	Bevacizumab	Control	Bevacizumab	Control	Bevacizumab
Hs578T 161103	0.833333	0	0.714286	0	1.7201	0.998521	1.24675	1.24487	1.37755	1.42046		Hs578T 161103	0.357079	2.11428	1.24585	0.65407	1.31417	1.00728	1.06653	0.927279	1.98859	0.410105		Hs578T 161103	0.517554	0.163892	0.926907	0.706215	0.776101	0.64691	1.00197	0.909404	0.539268	0.871632
MDA-MB-468 161110	0.5625	0	0.501952	0	1.44196	1.40187	0.214371	0.893744	1.22951	0		MDA-MB-468 161110	0.918921	0.813862	0.379382	0.682508	1.0892	0.737826	1.03792	1.13477	1.08913	0.671081		MDA-MB-468 161110	0.766746	1.10699	2.63801	0.676789	0.806341	0.614373	1.09262	0.960933	1.6112	0.72636
HCT116 180212	0.495049	0	1.47059	0	1.8766	1.33916	1.41798	0.94697	1.06534	0.490196		HCT116 180212	1.06063	1.9298	1.88098	0.830565	0.856663	0.682083	0.955261	0.924045	0.671081	0.546807		HCT116 180212	0.871215	0.29328	0.900424	0.278072	1.12444	0.996873	0.936036	1.03059	1.16218	1.0103
SW620 180315	0	0	1.07527	2.95728	0.810616	1.05727	0.7553	1.65488	0	0.669643		SW620 180315	1.59913	1.02437	0.562641	1.37548	0.782173	0.912938	1.00677	1.22083	0.958687	0.878796		SW620 180315	0.99677	0.766746	1.23146	1.34328	0.796867	0.651695	0.982014	0.613325	0.508452	0.369783
HT-9 180705	0	0	2.66949	0	1.45032	1.35135	1.45977	1.44249	0.815217	0		HT-9 180705	0.650503	2.06007	0.886874	0.821641	0.789649	1.15576	0.954746	0.881076	1.01635	1.13338		HT-9 180705	1.34947	0.112137	1.73611	1.78025	0.861079	0.63734	1.09644	0.676566	0.607501	1.08954
	0	0.412844	0	1.40625	0.964551	1.51668	1.10034	0.876923	1.65094	1.82834			1.17796	0.961902	0.270416	2.61628	1.22033	1.03108	1.07575	0.747744	0.433318	0.569856			1.27472	1.04469	0.569386	0.47081	1.1608	0.851797	0.993378	0.845816	1.04992	1.08349
	0.445545	0	0	0.435203	1.56442	1.1971	1.06391	0.848904	0.95339	0.585938			0.823315	1.71807	1.16279	1.66996	0.635696	1.36034	0.945869	1.00119	1.04264	1.80703			0.968017	0.927763	0.529661	1.5213	0.935914	0.791412	1.13747	0.965705	0.779187	0.845219
	0.343774	0	2.10938	0	1.07185	1.02792	1.19517	0.833984	0	0.969828			1.38099	2.08722	1.06286	1.75884	0.852077	1.05196	1.18277	0.882782	0.610667	1.23032			1.25459	0.636399	0.94162	0.175082	0.96424	0.75409	1.1432	0.889364	0.904649	0.76598
	0	0	0	2.00535	1.50952	1.37755	1.13129	0.896835	1.06852	1.68224			1.11817	1.4301	1.11116	0.512996	0.858902	1.05733	0.907041	1.13959	0.861387	0.883067			1.02265	0.718825	0.762123	1.65078	1.05553	0.750263	1.24226	0.73998	1.6222	0.588792
	0	0	0	2.27273	1.24236	1.25498	0.935551	1.08062	0.462963	1.38889			0.915587	1.44556	1.50361	0.792812	1.19682	1.80855	0.760224	1.49487	0.972101	1.40607			1.00923	0.759079	0.512006	1.74788	0.970557	0.720597	0.917992	0.758632	1.06973	1.24802
	0.33532	0	1.38461	1.10294	1.79704	1.88285	1.83674	1.06061	1.13636	1.31579			0.682495	1.96343	1.12701	1.73136	1.15908	1.35132	0.697228	1.64588	1.69013	1.43897			1.28622	0.853005	0.478166	1.20057	1.22214	0.75476	0.5526	0.772945	0.653724	1.12916
	0.609756	0	0	0	2.06612	1.47254	1.89245	0.755424	0.423729	0			0.99612	1.91727	0.679553	1.49502	0.897129	1.69536	1.08723	1.75302	0.361449	1.73691			1.41465	0.716908	1.0196	1.13289	1.04214	0.935819	0.969522	0.671794	1.16878	0.561278
	0	0	0	0	1.51588	1.7696	0.940909	2.15784	0.705329	0.650289			1.59703	1.13139	1.12199	0.726744	1.05428	0.856039	0.937024	0.845523	0.833066	1.33699			0.940223	1.61304	0.754767	0.635593	0.994289	0.827394	0.954253	0.868371	1.05322	1.14237
	0	0.818182			1.81818	1.09766	1.07522	2.19582	2.00535	0.474684			0.618802	1.57764			1.17017	1.22209	1.39418	1.08449	1.05268	1.89998			1.13862	1.05428			1.08951	1.02003	0.980279	0.817795	1.23481	1.04332
	0	0			1.32775			1.26923	0.956938	0.228658			1.31762	1.29618			1.10961			0.93468	1.4128	1.05027			0.718825	0.748536			1.20004			0.676652	1.03506	1.08294
	0.5	0.661765											0.910552	1.52415											0.86259	0.651734
	0	0											0.97979	1.29441											0.707323	0.517554
	0	0											0.897446	2.33303											0.900927	0.747578
		0.652174												2.06097												0.661319
		0												1.75147												0.718825
Hs578T 171116	0	0	2.65748	0.357143	1.29069	1.35	1.2468	0.786713	1.96126	0.786713		Hs578T 171116	1.21337	1.9313	0.673312	1.3149	0.850253	1.09091	0.932912	1.04211	0.765602	0.99561		Hs578T 171116	1.06124	0.474939	1.53789	0.762891	0.70383	0.965474	0.771437	0.564274	1.27742	1.06153
MDA-MB-468 180129	0	0	1.96793	0.391304	1.67623	1.70454	0.440436	0.526932	0.967742	0.526932		MDA-MB-468 180129	1.08384	1.48168	1.40233	0.743571	0.988441	0.974026	1.1942	0.823006	0.420422	0.786284		MDA-MB-468 180129	0.781192	0.619058	1.03838	0.696289	0.871823	0.810998	1.1759	0.842465	0.862955	1.58487
HCT116 180308	1.36364	0	0.404858	0.534654	1.35721	1.25	1.01351	0.502232	0.45	0.502232		HCT116 180308	0.968275	1.09115	1.6829	0.687895	0.899666	0.937951	1.16219	0.814216	0.866983	0.777887		HCT116 180308	1.62134	1.50343	0.672979	1.52881	0.931243	0.663544	0.876005	0.883897	0.927909	1.66281
SW620 180625	0	1.25	1.39175	0.60241	1.3798	1.74033	0.67292	0.488599	0.538278	0.488599		SW620 180625	1.27356	1.25658	0.738301	0.786996	0.63283	1.01708	0.798244	0.767965	0.902853	0.733699		SW620 180625	0.484765	0.589579	1.46826	0.226143	1.05913	0.635457	1.20944	0.605706	1.29289	1.13947
HT29 191014	0.478723	1.40625	1.49212	1.01638	0.94793	1.03024	0.803571	0.315126	1.26316	0.315126		HT29 191014	0.813532	1.68292	0.44303	0.301774	0.610409	1.4569	0.677851	1.08406	1.50313	1.03569		HT29 191014	1.53946	0.52407	1.0956	0.536143	1.33332	0.920096	0.828654	0.46957	0.881513	0.883369
	0	0	0.136364	0.502513	1.10294	1.40909	0.619835	1.1615	1.96658	1.1615			0.859092	1.62978	0.939322	1.43234	0.992546	1.12948	0.790418	1.08258	0.878389	1.03427			1.37569	0.248933	0.999024	0.542197	1.18174	0.868926	0.954925	0.445895	1.20319	0.838829
	0	0	0	1.18343	1.16617	0.690033	0.848416	0.643777	1.09756	0.643777			1.02878	2.06711	1.35927	0.544632	1.10256	0.567559	1.00642	0.744582	1.59631	0.711359			0.84015	0.162134	0.523731	0.920918	0.84672	0.801343	0.872059	0.459705	0.760885	0.864811
	0	0	0.905172	0.209205	0.763636	1.84722	0.805009	0.400356	1.13532	0.400356			1.07707	1.11717	1.04431	1.31685	1.42149	1.72025	1.16979	0.728208	0.90067	0.695716			1.17916	0.615783	1.05352	0.651182	0.724105	0.87665	1.1029	0.554409	1.34856	1.04297
	0	0	1.08696	1.2406	1.16129	1.00559	0.854647	0.834879	0.5	0.834879			1.12717	1.44607	0.722916	0.669727	0.678676	0.720255	1.41258	1.50356	1.75663	1.43647			0.563376	0.353747	1.25332	1.20791	0.952308	0.864099	1.29855	0.974819	0.835118	1.83386
	0	0	1.07143	0.306123	1.76671	1.36972	0.540865	0.565327	0.712025	0.565327			0.624389	1.70846	1.08161	1.10888	1.57041	0.94082	1.28319	1.11769	0.839224	1.06782			0.904021	0.949878	0.254297	0.890039	1.00602	0.865065	0.820762	0.785248	0.977397	1.47723
	0	0	0	1.07527	1.37825	1.52043	1.07422	0.899101	1.58358	0.899101			1.16064	1.53867	1.3604	1.44731	0.930227	1.15184	0.764568	1.1732	0.897343	1.12086			0.379951	0.378313	0.915772	0.760166	1.26091	0.831273	0.757626	0.32916	1.05472	0.619224
	0	0	0.46875	0.36	1.37896	1.44717	0.666667	0.875	0.991736	0.875			0.79783	1.71426	1.35466	0.726841	1.20717	1.33649	0.810597	0.607948	1.15204	0.580822			1.32655	0.545361	0.871875	0.756836	1.03113	0.57314	1.33177	0.591896	1.12277	1.11349
	0	0	1.53846	0	1.47517	1.34128		0.831025	0.918367	0.831025			0.972355	1.31624	0.654729	1.31961	1.0903	1.58515		0.825603	0.520398	0.788766			0.943327	1.09891	1.0626	0.465908	1.09774	0.588939		0.712248	0.454675	1.3399
		0	0.382653	2.80575		0.588235								1.93873	1.06797	0.487021		1.0047								0.573202	0.712031	1.2624		0.738587
		0	0.428571	0.21327		1.38675								1.36771	0.763488	1.11448		1.40076								0.206353	0.635742	0.63877		0.512667
		1.09756	1.4094	4.13265										1.99652	0.956495	0.618062										0.671465	1.35322	0.890039
		0	0.438939	0.524781										1.55299	0.761105	0.934884										0.70422	1.55182	1.03838
Hs578T 180412	0.338092	0.397176	0.629371	0								Hs578T 180412	1.10888	1.40956	2.67037	1.41134								Hs578T 180412	1.28342	0.54625	0.274947	0.193808
MDA-MB-468 180201	0.255682	0.665188	0.345224	0								MDA-MB-468 180201	1.21768	1.61366	1.17755	0.390382								MDA-MB-468 180201	0.848545	0.652319	1.0025	0.368775
	0.635893	0.300802	0.208333	0.22831									0.876146	1.74319	0.537299	1.44356									1.02356	0.721263	0.830608	0.75793
	0.415321	0	0.424528	0									0.849026	1.91079	0.988918	0.882368									1.04477	0.703906	1.22284	0.685252
	0	0.552147	0.799526	0.189076									1.63898	1.52547	0.410184	0.699989									0.832634	0.785868	1.29859	1.83041
	0.255682	0.312283	0	0.245902									1.03388	1.31872	1.04825	0.276179									0.848545	0.694746	0.961352	1.40742
	0.397176	0	0	0.688775									0.999302	1.65168	0.741067	1.10785									1.0925	0.837938	0.524513	0.7537
	0.171168	0	0.347222	0.624566									1.11511	2.25413	1.41546	0.506616									1.26751	0.544804	0.498365	1.10825
	0	0	0.244965	0.517241									0.616148	2.09127	0.896709	0.903666									0.933399	0.615195	0.706401	0.669101
	0	0	0.864277	0									0.720984	2.79157	0.982677	0.760729									0.959916	0.418969	0.600653	0.889443
	0	0	0.446429	0.632911									1.06957	2.48615	0.62396	1.60597									0.938702	0.776225	1.93809	0.546817
	0.178642		0.161638	0.814111									0.601966		0.504278	1.18527									1.21448		2.14112	0.85022
	0.233766			0.38961									1.13431			1.13447									0.928095			0.888289
	0												0.997772												0.742476
	0												0.668737												1.0414

## Sheet: Figure 3
	% Vessel Density												% Vessel Infiltration						Branching Points				Average Lenght				% Functional Vessels
	Hs578T		MDA-MB-468		HCT116		SW620		HT29				Hs578T		HT-29				Hs578T				Hs578T				table for statistical test - Fisher's Exact test
	Control	Bevacizumab	Control	Bevacizumab	Control	Bevacizumab	Control	Bevacizumab	Control	Bevacizumab			Control	Bevacizumab	Control	Bevacizumab			Control	Bevacizumab			Control	Bevacizumab			Hs578T
Hs578T 171116	19.0062	20.0775	5.67	3.65	5.15	2.68	5.95	1.7	12.9831	12.419		Hs578T 171116	20.8558	41.5734	2.1451	0		Hs578T 180412	149	86		Hs578T 180412	22.61	23.41			Control	Bevacizumab
MDA-MB-468 180129	30.4447	34.4052	11.86	6.51	4.32286	5.65	6.95545	7.07	11.93	11.089		HT29 180705	25.4132	3.8286	0	4.847			122	130			25.99	21.96		Gata+ cells inside vessels	2	12
HCT116 180212	29.8407	24.7462	9.07	5.56	4.6	4.09	7.63273	6.63909	15.6	15.262			29.9142	39.9714	11.6021	18.05			300	71			21.32	29.93		Gata+ cells outside vessels	37	51
SW620 180315	31.3635	23.1987	4.94	12.36	3.95	4.36	8.37	4.05	12.487	17.052			39.6685	46.7039	6.1227	10.514			286	40			23.01	19.7
HT29 180705	30.6446	26.3604	7.61	9.87	3.72	3.816	6.75634	4.22	17.91	12.611			35.7108	2.5805	10.354	6.9654			186	26			18.71	24.74
	38.36	13.1066	4.73	9.33	4.21538	4.20364	4.91364	6.49818	8.909	17.692			9.2682	0.02105	5.2341	9.093			70	128			28.56	18.73			table to construct the column graphs : 100 - presence | 0 - absence
	7,7097*	34.1742	3.38	7.94	5.77	6.64	5.62	8.345	18.436	19.319			0*	25.5264	0	11.879			187	40			20.03	23.4
	33.1156	30.3575	9.92	6.7	5.85	4.56	4.335	4.70545	14.694	14.966			18.9324	23.552	8.828	8.288			111	162			22.09	25.61		Hs578T 180827 + Hs578T 180618	Control	Bevacizumab
	28.6442	26.7345	5.13	5.38	3.134	3.53364	2.70909	2.94	14.324	10.404			30.5556	29.5382	5.488	2.075			177	117			19.49	15.73			100	100
	26.3582	22.9118	3.34	11.19	5.31	6.26	8.65	4.5	25.089	9.364			19.2318	3.1074	13.219	2.136			198	94			21.36	20.8			100	100
	27.3841	17.7458	5.8	6.09	4.40667		5.44	6.60083	12.912	10.366			21.4218	5.4358	4.838	0				164				22.37			0	100
		16.6038	6.51	6.28	3.29273		7.92	5.93	14.268	11.62				2.3443	0	0											0	100
			6.65	6.89	4.23667		6.67818	5.85	11.111	9.311					0	0											0	100
				5.34					13.816	9.055					0	0											0	100
									16.169						0												0	100
																											0	100
Hs578T 180412	41.0857	35.5027	9.83	11.47	4.23667	2.80818	6.4399	4.44702	12.0808	10.0485		Hs578T 180412	13.134	22.4325	1.9528	0		Hs578T 171116	341	217		Hs578T 171116	25.19	22.88			0	100
MDA-MB-468 180201	19.2768	30.024	11.11	7.09	4.23583	6.61	6.5659	4.5881	15.8853	22.6659		HT29 191014	24.717	41.7158	14.3843	18.5553			289	203			24.4	27.52			0	100
HCT116 180308	41.5652	27.1188	7.53	7.59	5.84273	5.26909	4.9044	4.9053	16.0708	10.6271			51.4838	28.8852	9.2461	0.1767			267	205			23.35	26.02			0	100
SW620 180625	31.1162	31.304	5.53231	9.45	7.57	5.21	5.5756		21.1765	29,1111*			24.3346	3.6138	9.0428	12,4156*			162	297			29.86	25.77			0	100
HT29 191014	39.0603	35.3974	5.3	3.4	4.93	5.41333	6.156		13.2431	15.5803			53.1592	34.3485	11.3141	3.6155			421	355			22.46	23.78			0	0
	35.9548	22.4418	9.25	4.92545	4.57273	5.3	6.5994		12.9203	12.1484			28.1983	33.0054	3.244	0			238	245			25.38	27.28			0	0
	22.6281	19.7516	10.33	4.24364	5.92091	5.04	7.0036		12.1151	12.8023			17.4522	0.3917	15.7555	4.4625			270	247			25.39	22.71			0	0
	23.9344	24.6515	8.26	7.22555	5.29	3.51	2.9016		24.4981	17.0793			13.7136	11.3195	6.4675	4.9808			305	216			21.22	26.66			0	0
	32.9765	27.3486	8.56	8.90182	4.13	5.08	6.8136		14.8383	9.9619			2.1386	10.4824	3.4696	0			151	171			26.35	32.07			0	0
	47.8939	17.6111			5.05	2.94091	2.282		13.1361	14.1388			55.1684	0.8858	0	10.2286			335	86			25.31	25.15			0	0
	33.9653	31.3327			3.51	3.72909			12.5626	16.6983			22.3592	11.1684	11.3064	8.7985			249				25.16				0	0
	28.7676	32.5864				3.03			18.9328	15.8345			12.4607	8.1368	4.4012	11.6135			266				24.61				0	0
	35.7307					5.14			10.0428				21.123		0				191				23.81				0	0
	38.4312					8.23							60.7406						252				20.9				0	0
	41.7788												6.3781%														0	0
																											0	0
																											0	0
																											0	0
																											0	0
																											0	0
																											0	0
																											0	0
																											0	0
																											0	0
																											0	0
																											0	0
																											0	0
																											0	0
																											0	0
																											0	0
																											0	0
																												0
																												0
																												0
																												0
																												0
																												0
																												0
																												0
																												0
																												0
																												0
																												0
																												0
																												0
																												0
																												0
																												0
																												0
																												0
																												0
																												0
																												0
																												0
																												0

## Sheet: Figure 4
	% Metastatic Potential													% Xenografts with metastasis in two or more sites
	table for statistical test - Fisher's Exact test													table for statistical test - Fisher's Exact test
	Hs578T		MDA-MB-468		HCT116		SW620		HT29					Hs578T		MDA-MB-468		HCT116		SW620		HT29
	Control	Bevacizumab	Control	Bevacizumab	Control	Bevacizumab	Control	Bevacizumab	Control	Bevacizumab				Control	Bevacizumab	Control	Bevacizumab	Control	Bevacizumab	Control	Bevacizumab	Control	Bevacizumab
CHT	6	21	37	17	41	30	66	87	36	43			CHT	1	0	38	18	8	1	6	9	24	15
NO CHT	157	145	50	69	72	50	237	193	62	80			NO CHT	79	97	49	59	34	37	68	82	30	59
	% Xenografts with metastasis in two or more sites												% Xenografts with metastasis in two or more sites
	table to construct the column graphs : 100 - presence | 0 - absence												table to construct the column graphs : 100 - presence | 0 - absence
	Hs578T		MDA-MB-468		HCT116		SW620		HT29				Hs578T		MDA-MB-468		HCT116		SW620		HT29
	Control	Bevacizumab	Control	Bevacizumab	Control	Bevacizumab	Control	Bevacizumab	Control	Bevacizumab			Control	Bevacizumab	Control	Bevacizumab	Control	Bevacizumab	Control	Bevacizumab	Control	Bevacizumab
Hs578T 161103	0	100	100	100	100	100	100	100	100	100		Hs578T 180412	0	0	100	100	100	0	100	100	100	100
MDA 161110	0	100	100	100	100	100	100	100	100	100		MDA-MB-468 161110	0	0	100	100	100	0	100	100	100	100
HCT116 180212	0	100	100	100	100	100	100	100	100	100		HCT116 180212	0	0	100	100	100	0	0	0	100	100
SW620 180315	0	0	100	100	100	100	100	100	100	100		SW620 180315	0	0	100	100	100	0	0	0	100	100
HT29 180705	0	0	100	0	100	100	100	100	100	100		HT29 180705	0	0	100	0	100	0	0	0	100	100
	0	0	100	0	100	100	100	100	100	100			0	0	100	0	0	0	0	0	100	100
	0	0	100	0	100	100	0	100	100	100			0	0	100	0	0	0	0	0	100	100
	0	0	100	0	100	100	0	100	100	100			0	0	100	0	0	0	0	0	100	100
	0	0	100	0	100	100	0	100	100	100			0	0	100	0	0	0	0	0	100	100
	0	0	100	0	100	100	0	100	100	100			0	0	100	0	0	0	0	0	100	100
	0	0	100	0	100	100	0	100	100	100			0	0	100	0	0	0	0	0	100	100
	0	0	100	0	100	100	0	0	100	100			0	0	100	0	0	0	0	0	100	0
	0	0	0	0	100	100	0	0	100	100			0	0	100	0	0	0	0	0	100	0
	0	0	0	0	100	100	0	0	100	100			0	0	0	0	0	0	0	0	100	0
	0	0	0	0	100	100	0	0	100	100			0		0	0	0	0	0	0	100	0
	0	0	0	0	100	0	0	0	100	100			0		0	0	0	0	0	0	100	0
	0	0	0	0	0	0	0	0	100	100			0		0	0	0	0	0	0	100	0
	0	0	0	0	0	0	0	0	100	0			0		0	0	0		0	0	100	0
	0	0	0	0	0	0	0	0	100	0					0	0	0		0	0	100	0
	0	0	0	0	0	0	0	0	0	0					0	0	0				100	0
	0		0	0	0	0	0	0	0	0					0		0				100	0
	0		0		0	0	0	0	0	0					0		0				100	0
			0		0	0	0	0	0	0					0		0				100	0
			0		0	0	0	0	0	0					0		0				100	0
					0	0	0	0	0	0											0	0
					0	0	0	0	0	0											0	0
					0	0	0	0	0	0											0	0
					0	0	0	0	0	0											0	0
					0	0	0	0	0	0											0	0
					0	0	0	0	0	0											0	0
					0	0	0	0	0	0											0	0
					0	0	0	0	0	0											0	0
					0	0	0	0	0	0											0	0
					0	0	0	0	0	0											0	0
					0	0	0	0	0	0											0	0
					0	0	0	0	0	0											0	0
					0	0	0	0	0	0											0	0
					0	0	0	0	0	0											0	0
					0	0	0	0	0	0											0	0
					0	0	0	0	0	0											0	100
					0	0	0		0	0											0	100
					0	0	0		0	0											0	100
					0	0	0		0	0											0	100
					0	0	0		0	0											0	0
					0		0		0	0											0	0
					0		0		0	0											0	0
					0		0		0	0											0	0
					0		0		0	0											0	0
					0		0		0	0											0	0
					0		0		0	0											0	0
					0		0		0	0											0	0
					0		0		0	0											0	0
					0		0		0	0											0	0
					0		0		0	0											0	0
					0				0	0												0
					0				0	0												0
					0				0	0												0
					0					0												0
					0					0												0
					0					0												0
					0					0												0
					0					0												0
					0					0												0
					0					0												0
					0					0												0
					0					0												0
					0					0												0
					0					0												0
					0					0												0
					0					0												0
					0					0												0
										0												0
										0												0
										0												0
										0
										0
										0		Hs578T 171116	0	0	100	100	100	100	0	100
										0		MDA-MB-468 180129	0	0	100	100	100	0	0	0
										0		HCT116 180308	0	0	100	100	100	0	0	0
										0		SW620 180625	0	0	100	100	0	0	0	0
													0	0	100	100	0	0	0	0
													0	0	100	100	0	0	0	0
Hs578T 171116	0	0	100	100	100	100	100	100	100	100			0	0	100	100	0	0	0	0
MDA-MB-468 180129	0	0	100	100	100	100	100	100	100	100			0	0	100	100	0	0	0	0
HCT116 180308	0	0	100	100	100	100	100	100	100	100			0	0	100	0	0	0	0	0
SW620 180625	0	0	100	100	100	100	0	100	100	100			0	0	100	0	0	0	0	0
HT29 191014	0	0	100	100	100	100	0	100	100	100			0	0	100	0	0	0	0	0
	0	0	100	100	100	100	0	100	100	100			0	0	100	0	0	0	0	0
	0	0	100	0	100	100	0	100	100	100			0	0	100	0	0	0	0	0
	0	0	100	0	100	100	0	0	100	100			0	0	100	0	0	0	0	0
	0	0	100	0	100	100	0	0	100	100			0	0	0	0	0	0	0	0
	0	0	100	0	100	100	0	0	100	100			0	0	0	0	0	0	0	0
	0	0	100	0	100	100	0	0	100	100			0	0	0	0	0	0		0
	0	0	100	0	100	100	0	0	100	100				0	0	0	0	0		0
	0	0	100	0	0	100	0	0	100	100				0	0	0		0		0
	0	0	100	0	0	100	0	0	100	100				0	0	0		0		0
	0	0	0	0	0	100	0	0	100	100				0	0	0		0
	0	0	0	0	0	0	0	0	100	100				0	0	0
	0	0	0	0	0	0	0	0	100	100				0	0	0
		0	0	0	0	0	0	0	0	100				0	0	0
		0	0	0	0	0	0	0	0	100				0	0
		0	0	0	0	0	0	0	0	100				0	0
		0	0	0	0	0	0	0	0	100				0	0
		0	0	0	0	0	0	0	0	100					0
		0	0	0	0	0	0	0	0	100					0
		0	0	0	0	0	0	0	0	100					0
		0	0	0	0	0	0	0	0	100					0
		0	0	0	0	0	0	0	0	100					0
		0	0	0	0	0	0	0	0	0					0
			0	0	0	0	0	0	0	0					0
			0	0	0	0	0	0	0	0					0
			0	0	0	0	0	0	0	0
			0	0	0	0	0	0	0	0		Hs578T 170323	100	0	100	100			100	100
			0	0	0	0	0	0	0	0		MDA-MB-468 180201	0	0	100	100			100	100
			0		0	0	0	0	0	0		SW620 180628	0	0	100	100			100	100
			0		0	0	0	0	0	0			0	0	100	100			100	100
			0		0	0	0	0	0	0			0	0	100	100			0	100
					0	0	0	0	0	0			0	0	100	100			0	100
					0		0	0	0	0			0	0	100	0			0	0
					0		0	0	0	0			0	0	100	0			0	0
					0		0	0	0	0			0	0	100	0			0	0
					0		0	0	0	0			0	0	100	0			0	0
					0		0	0	0	0			0	0	100	0			0	0
					0		0			0			0	0	0	0			0	0
							0			0			0	0	0	0			0	0
							0						0	0	0	0			0	0
													0	0	0	0			0	0
													0	0	0	0			0	0
HS578T 180412	0	100	100	100			100	100					0	0	0	0			0	0
MDA-MB-468 180201	0	100	100	100			100	100					0	0	0	0			0	0
SW620 180628	0	0	100	100			100	100					0	0	0	0			0	0
	0	0	100	100			100	100					0	0	0	0			0	0
	0	0	100	100			0	100					0	0	0	0			0	0
	0	0	100	100			0	100					0	0	0	0			0	0
	0	0	100	100			0	100					0	0	0	0			0	0
	0	0	100	0			0	100						0	0	0			0	0
	0	0	100	0			0	100						0	0	0			0	0
	0	0	100	0			0	100						0	0	0			0	0
	0	0	100	0			0	0						0	0	0			0	0
	0	0	0	0			0	0						0	0	0			0	0
	0	0	0	0			0	0						0		0			0	0
	0	0	0	0			0	0						0		0			0	0
	0		0	0			0	0						0		0			0	0
	0		0	0			0	0						0		0			0	0
	0		0	0			0	0						0		0			0	0
	0		0	0			0	0						0					0	0
			0	0			0	0						0					0	0
			0	0			0	0						0					0	0
			0	0			0	0											0	0
			0	0			0	0											0	0
			0	0			0	0				Hs578T 161103	0	0					0	0
			0	0			0	0					0	0						0
			0	0			0	0					0	0						0
			0	0			0	0					0	0						0
			0	0			0	0					0	0						0
			0	0			0	0					0	0						0
				0			0	0					0	0						0
				0			0	0					0	0						0
				0			0	0					0	0						0
				0			0	0					0	0						0
				0			0	0					0	0						0
							0	0					0	0						0
							0	0					0	0						0
							0	0					0	0						0
							0	0					0	0
							0	0					0	0
							0	0					0	0
							0	0					0	0
							0	0					0	0
							0	0					0	0
							0	0					0
							0	0					0
							0	0
							0	0
							0	0
							0	0
								0
								0
								0
								0
								0
								0
								0
								0
								0
								0
								0
								0
								0
								0
								0
								0
Hs578T 170323	100	100					100	100
SW620 190128	100	100					100	100
	0	100					100	100
	0	100					100	100
	0	100					100	100
	0	100					100	100
	0	100					100	100
	0	0					100	100
	0	0					100	100
	0	0					0	100
	0	0					0	100
	0	0					0	100
	0	0					0	100
	0	0					0	100
	0	0					0	100
	0	0					0	100
	0	0					0	100
	0	0					0	100
	0	0					0	100
	0	0					0	100
	0	0					0	100
	0	0					0	100
	0	0					0	100
		0					0	0
		0					0	0
		0					0	0
		0					0	0
		0					0	0
		0					0	0
		0					0	0
		0					0	0
		0					0	0
		0					0	0
		0					0	0
		0						0
		0						0
								0
								0
								0
								0
								0
								0
								0
								0
								0
								0
								0
								0
								0
								0
								0
								0
Hs578T 190328	100	100					100	100
SW620 190207	100	100					100	100
	100	100					100	100
	100	100					100	100
	0	100					100	100
	0	100					100	100
	0	100					100	100
	0	100					100	100
	0	100					100	100
	0	0					100	100
	0	0					100	100
	0	0					100	100
	0	0					100	100
	0	0					100	100
	0	0					100	100
	0	0					100	100
	0	0					100	100
	0	0					100	100
	0	0					100	100
	0	0					100	100
	0	0					100	100
	0	0					100	100
	0	0					100	100
	0	0					100	100
	0	0					100	100
	0	0					100	100
	0	0					100	100
	0	0					100	100
	0	0					100	100
	0	0					100	100
	0	0					100	100
	0	0					100	100
	0	0					100	0
	0	0					100	0
	0	0					100	0
	0	0					100	0
	0	0					100	0
	0	0					100	0
	0	0					100	0
	0	0					100	0
	0	0					100	0
	0	0					100	0
	0	0					100	0
	0	0					100	0
	0	0					0	0
	0	0					0	0
	0	0					0	0
	0	0					0	0
	0	0					0	0
	0	0					0	0
	0	0					0	0
	0	0					0	0
	0	0					0	0
	0	0					0	0
	0	0					0	100
	0	0					0	100
	0	0					0	100
	0	0					0	100
	0	0					0	0
	0	0					0	0
	0	0					0	0
	0	0					0	0
	0	0					0	0
	0	0					0	0
	0	0					0	0
	0	0					0	0
	0	0					0	0
	0	0					0	0
	0	0					0	0
	0						0	0
	0						0	0
	0						0	0
	0						0	0
	0						0	0
	0						0	0
	0						0	0
	0						0	0
	0						0	0
	0						0	0
	0						0	0
	0						0	0
	0						0	0
	0						0	0
							0
							0
							0
							0
							0
							0
							0
							0
							0
							0
							0
							0
							0
							0
							0
							0
							0
							0
							0
							0
							0
							0
							0
							0
							0
							0
							0
							0
							0
							0
							0
							0
							0
							0
							0
							0
							0
							0
							0
							0

## Sheet: Figure 5
		% Metastatic Potential								% Metastatic Potential
		table for statistical test - Fisher's Exact test								table to construct the column graphs : 100 - presence | 0 - absence
		MDA-MB-468		SW620						MDA-MB-468				SW620
		Control		Bevacizumab						Control		Bevacizumab		Control		Bevacizumab
NO CIRC	CHT	21	7	2	0					NO CIRC	CIRC	NO CIRC	CIRC	NO CIRC	CIRC	NO CIRC	CIRC
	NO CHT	88	82	64	67				MDA-MB-468 180510	100	100	100	100	0	0	100	100
									SW620 180625	100	100	100	100	0	0	100	100
CIRC	CHT	36	27	5	17					100	100	100	100	0	0	100	100
	NO CHT	52	43	23	24					100	100	100	100	0	0	0	100
										100	100	100	100	0	0	0	100
										100	0	100	100	0	0	0	100
										100	0	100	100	0	0	0	100
										100	0	100	100	0	0	0	0
										100	0	100	100	0	0	0	0
										100	0	100	100	0	0	0	0
										100	0	100	100	0	0	0	0
										100	0	100	100	0	0	0	0
										100	0	100	100	0	0	0	0
										100	0	100	100	0	0	0	0
										0	0	100	100	0	0	0	0
										0	0	100	0	0	0	0	0
										0	0	100	0	0	0	0	0
										0	0	100	0	0	0	0	0
										0	0	100	0	0	0		0
										0	0	100	0	0	0		0
										0	0	100	0	0			0
										0	0	0	0	0
										0	0	0	0	0
										0	0	0	0	0
										0	0	0	0	0
										0	0	0	0	0
										0	0	0	0
										0	0	0	0
										0	0	0	0
										0	0	0	0
										0	0	0	0
										0	0	0	0
										0	0	0	0
										0	0	0	0
										0	0	0	0
										0	0	0	0
										0	0	0	0
										0	0	0	0
										0	0	0	0
										0	0	0	0
										0	0	0	0
										0	0	0	0
										0	0	0	0
										0	0	0	0
										0	0	0	0
										0	0	0	0
										0	0	0	0
										100	0	0	0
										100	0	0
										100	0	0
										0	0	0
										0	0	0
										0	0	0
										0	0	0
										0	0	0
										0	0	0
										0	0
										0	0
										0	0
										0	0
										0	0
										0	0
										0
										0
										0
										0
										0
										0
										0
										0
										0
										0
									MDA-MB-468 180514	100	100	100	100	100	0	100	100
									SW620 180628	100	100	100	100	100	0	100	100
										100	0	100	100	0	0	0	100
										100	0	100	100	0	0	0	100
										0	0	100	100	0	0	0	100
										0	0	100	100	0	0	0	100
										0	0	100	100	0	0	0	100
										0	0	100	100	0	0	0	100
										0	0	100	100	0	0	0	100
										0	0	100	100	0	0	0	100
										0	0	100	100	0	0		0
										0	0	100	100	0	0		0
										0	0	100	0	0	0		0
										0	0	100	0	0	0		0
										0	0	100	0	0	0		0
										0	0	0	0	0	0		0
										0	0	0	0	0	0		0
										0	0	0	0	0	0		0
										0	0	0	0	0	0		0
										0	0	0	0	0	0		0
										0	0	0	0	0	0
										0	0	0	0	0	0
										0	0	0		0	0
										0	0	0		0	0
										0	0	0		0	0
										0	0	0		0	0
										0	0	0		0	0
										0		0		0	0
										0		0		0	0
										0		0		0	0
										0		0		0	0
										0		0		0	0
										0				0	0
										0				0	0
										0				0	0
										0				0	0
										0				0	0
														0	0
														0	0
														0	0
															0
															0
															0
															0
															0
															0
															0

## Sheet: Figure 6
	% Activated Caspase3
	zPDX#1		zPDX#2		zPDX#3		zPDX#4		zPDX#5		zPDX#6
	Control	Bevacizumab	Control	Bevacizumab	Control	Bevacizumab	Control	Bevacizumab	Control	Bevacizumab	Control	Bevacizumab
	8.46561	3.97059	9.60591	20.6024	4.06404	6.61765	15.9184	37.5593	21.4286	28.4091	29.0625	19.8529
	13.2015	12.7841	22.5	12.7032	6.33117	17.1163	20.9159	15.2027	8.80626	70	15.3992	18.7912
	17.7686	4.83871	15.8824	21.7391	11.6379	20.4546	15.6977	39.3586	37.0253	33.6578	16.2651	29.4444
	13.0534				4.59184	30.0514		26.6667	13.3423	40	48.7013	5.93407
	22.4719				6.21711	19.6721		16.4871	25.1786	39.9038	21.0407	25.4237
	12.1294								24.4068		34.3511	29
									24		24.3377
	Tumor Size
	zPDX#1		zPDX#2		zPDX#3		zPDX#4		zPDX#5		zPDX#6
	Control	Bevacizumab	Control	Bevacizumab	Control	Bevacizumab	Control	Bevacizumab	Control	Bevacizumab	Control	Bevacizumab
	378	75.6	270.7	92.2	541.3	211.6	326.7	561.8	410.7	176	213.3	90.7
	174.2	156.4	35.6	259.8	410.7	502.4	325.1	263.1	227.1	140	409.1	101.1
	242	103.3	151.1	92	360.9	146.7	114.7	457.3	105.3	216.9	332	180
	291.1				239.6	389.3		300	412.2	80	102.7	101.1
	178				337.8	244		412.4	186.7	208	294.7	78.7
	82.4								393.3		203.8	300
									150		201.3
	% Metastatic Potential														% Metastatic Potential
	table for statistical test - Fisher's Exact test														table to construct the column graphs : 100 - presence | 0 - absence
	zPDX#1		zPDX#2		zPDX#3		zPDX#4		zPDX#5		zPDX#6				zPDX#1		zPDX#2		zPDX#3		zPDX#4		zPDX#5		zPDX#6
	Control	Bevacizumab	Control	Bevacizumab	Control	Bevacizumab	Control	Bevacizumab	Control	Bevacizumab	Control	Bevacizumab			Control	Bevacizumab	Control	Bevacizumab	Control	Bevacizumab	Control	Bevacizumab	Control	Bevacizumab	Control	Bevacizumab
CHT	1	5	3	0	1	9	2	0	20	2	18	13			100	100	100	0	100	100	100	0	100	100	100	100
NO CHT	9	6	4	7	7	18	8	10	43	17	11	22			0	100	100	0	0	100	100	0	100	100	100	100
															0	100	100	0	0	100	0	0	100	0	100	100
															0	100	0	0	0	100	0	0	100	0	100	100
															0	100	0	0	0	100	0	0	100	0	100	100
															0	0	0	0	0	100	0	0	100	0	100	100
															0	0	0	0	0	100	0	0	100	0	100	100
															0	0			0	100	0	0	100	0	100	100
															0	0				100	0	0	100	0	100	100
															0	0				0	0	0	100	0	100	100
																0				0			100	0	100	100
																				0			100	0	100	100
																				0			100	0	100	100
																				0			100	0	100	0
																				0			100	0	100	0
																				0			100	0	100	0
																				0			100	0	100	0
																				0			100	0	100	0
																				0			100	0	0	0
																				0			100		0	0
																				0			0		0	0
																				0			0		0	0
																				0			0		0	0
																				0			0		0	0
																				0			0		0	0
																				0			0		0	0
																				0			0		0	0
																							0		0	0
																							0		0	0
																							0			0
																							0			0
																							0			0
																							0			0
																							0			0
																							0			0
																							0
																							0
																							0
																							0
																							0
																							0
																							0
																							0
																							0
																							0
																							0
																							0
																							0
																							0
																							0
																							0
																							0
																							0
																							0
																							0
																							0
																							0
																							0
																							0
																							0
																							0
																							0

## Sheet: Figure 7
	% Activated Caspase3 (normalized)
	zPDX#7		zPDX#8
	Control	Bevacizumab	Control	Bevacizumab
	1.23065	1.80438	1.28193	0.616202
	2.02747	0.698827	0.920966	0.96907
	0.785242	0.299994	1.51175	0.469728
	0.598913	0.849606	0.942258	0.7999
	0.94061	1.95138	1.41835	0.993227
	1.13075	0.375842	0.445895	0.616202
	0.0906048	0.448709	0.602858	0.563385
	0.9153	0.288272	0.875995	0.497104
	1.55284	0.517742		0.564086
	0.602448	2.54673		1.36213
	0.903695	3.71956		0.499364
	1.22149	1.54341
	% Metastatic Potential						% Metastatic Potential
	table for statistical test - Fisher's Exact test						table to construct the column graphs : 100 - presence | 0 - absence
	zPDX#7		zPDX#8				zPDX#7		zPDX#8
	Control	Bevacizumab	Control	Bevacizumab			Control	Bevacizumab	Control	Bevacizumab
CHT	3	7	2	10			100	100	100	100
NO CHT	30	47	23	31			100	100	100	100
							100	100	0	100
							0	100	0	100
							0	100	0	100
							0	100	0	100
							0	100	0	100
							0	0	0	100
							0	0	0	100
							0	0	0	100
							0	0	0	0
							0	0	0	0
							0	0	0	0
							0	0	0	0
							0	0	0	0
							0	0	0	0
							0	0	0	0
							0	0	0	0
							0	0	0	0
							0	0	0	0
							0	0	0	0
							0	0	0	0
							0	0	0	0
							0	0	0	0
							0	0	0	0
							0	0		0
							0	0		0
							0	0		0
							0	0		0
							0	0		0
							0	0		0
							0	0		0
							0	0		0
								0		0
								0		0
								0		0
								0		0
								0		0
								0		0
								0		0
								0		0
								0
								0
								0
								0
								0
								0
								0
								0
								0
								0
								0
								0
								0
